# Supplementary material for: High expression of olfactomedin-4 is correlated with chemoresistance and poor prognosis in pancreatic cancer
Source: PLoS One. 2020 Jan 10;15(1):e0226707. doi: 10.1371/journal.pone.0226707 (PMC6953839; doi:10.1371/journal.pone.0226707)
Supplement: S1 Table — (XLS) [file pone.0226707.s001.xls]

## Sheet: Sheet1
	Table S1. Sources of tumor tissues from patients with pancreatic cancer
	Patient no.	Age	Sex	Tumor location	Pathogenic diagnosis	Pathological stage	HLA type
	#1	62	Female	Head	Moderately differentiated tubular adenocarcinoma	T3N1M0 StageIIB	A*02:06, A*24:02
	#2	70	Male	Head	Poorly differentiated tubular adenocarcinoma	T3N1M0 StageIIB	A*24:02
	#3	73	Female	Body	Moderately differentiated tubular adenocarcinoma	T4N1M0 StageIII	A*24:02
	#4	72	Male	Body/tail	Well-differentiated tubular adenocarcinoma	T4N2M0 StageIII	A*24:02, A*31:01
	#5	64	Female	Body	Poorly differentiated tubular adenocarcinoma	T4N1M0 StageIII	A*11:01, A*33:03
	#6	71	Male	Head	Adenosquamous carcinoma	T3N1M0 StageIIB	A*31:01
	#7	79	Female	Body	Moderately differentiated tubular adenocarcinoma	T4N1M0 StageIII	A*24:02, A*31:01
	#8	75	Female	Head	Moderately differentiated tubular adenocarcinoma	T4N0M0 StageIII	A*31:01, A*33:03
	#9	55	Male	Head	Well-differentiated tubular adenocarcinoma	T4N0M0 StageIII	A*02:01, A*26:01
	#10	51	Female	Head	Poorly differentiated tubular adenocarcinoma	T3N1M0 StageIIB	A*02:07, A*24:02
